# Supplementary material for: Determinants of the Hesitancy toward COVID-19 Vaccination in Eastern European Countries and the Relationship with Health and Vaccine Literacy: A Literature Review
Source: Vaccines (Basel). 2022 Apr 23;10(5):672. doi: 10.3390/vaccines10050672 (PMC9146656; doi:10.3390/vaccines10050672)
Supplement: Supplementary file 1 [file vaccines-10-00672-s001.zip]

Archive with 1 entries (1 files):
- vaccines-1659988-supplementary.pdf
